# Supplementary material for: 5-hydroxymethylcytosines from circulating cell-free DNA as noninvasive prognostic markers for gastric cancer
Source: PLoS One. 2025 Nov 20;20(11):e0335654. doi: 10.1371/journal.pone.0335654 (PMC12633862; doi:10.1371/journal.pone.0335654)
Supplement: S1 Table — (XLSX) [file pone.0335654.s001.xlsx]

## Sheet: Sheet1
Supplementary Table S1 Top 30 enriched terms of KEGG analysis
ID	Description	GeneRatio	BgRatio	pvalue	p.adjust	qvalue	geneID	Count
hsa05160	Hepatitis C	11/189	159/8843	0.000587068	0.125075	0.115263	CASP8/RIPK1/APAF1/MAPK1/YWHAE/GRB2/PPP2R2C/YWHAG/OAS3/JAK1/EIF2AK1	11
hsa04261	Adrenergic signaling in cardiomyocytes	10/189	154/8843	0.00167965	0.125075	0.115263	ATP1A2/SCN5A/CACNG3/ATP2A2/CREB3L2/MAPK1/ADCY8/PPP2R2C/SLC8A2/TNNT2	10
hsa05414	Dilated cardiomyopathy	8/189	105/8843	0.00178684	0.125075	0.115263	CACNG3/ATP2A2/SNTB1/ITGA3/ADCY8/SGCG/SLC8A2/TNNT2	8
hsa03083	Polycomb repressive complex	7/189	83/8843	0.00192386	0.125075	0.115263	KDM2A/YY1/RBBP4/RYBP/USP7/LCOR/TEX10	7
hsa04742	Taste transduction	7/189	86/8843	0.0023599	0.125075	0.115263	P2RX3/GABBR2/CACNA1A/SCNN1B/ADCY8/ASIC2/GABRA6	7
hsa04141	Protein processing in endoplasmic reticulum	10/189	170/8843	0.00346437	0.138478	0.127614	SEC63/RPN2/DNAJC3/CUL1/UBE4B/UBXN2A/ERN1/NGLY1/SAR1A/HSP90B1	10
hsa05017	Spinocerebellar ataxia	9/189	144/8843	0.00367001	0.138478	0.127614	ATP2A2/AFG3L2/CACNA1A/NRBF2/ERN1/GTF2B/AMBRA1/BEAN1/ATXN2	9
hsa05203	Viral carcinogenesis	11/189	205/8843	0.00446141	0.138478	0.127614	CASP8/USP7/CREB3L2/MAPK1/YWHAE/GRB2/GTF2H1/YWHAG/GTF2B/STAT5B/JAK1	11
hsa05410	Hypertrophic cardiomyopathy	7/189	99/8843	0.00518684	0.138478	0.127614	CACNG3/ATP2A2/SNTB1/ITGA3/SGCG/SLC8A2/TNNT2	7
hsa04115	p53 signaling pathway	6/189	75/8843	0.00522558	0.138478	0.127614	CCNG2/CASP8/APAF1/SIAH1/MDM4/RRM2B	6
hsa05412	Arrhythmogenic right ventricular cardiomyopathy	6/189	86/8843	0.010069	0.242571	0.223541	CACNG3/ATP2A2/SNTB1/ITGA3/SGCG/SLC8A2	6
hsa04211	Longevity regulating pathway	6/189	90/8843	0.0124373	0.274657	0.25311	ADIPOR1/FOXO3/CREB3L2/ADCY8/SOD2/ADIPOR2	6
hsa04148	Efferocytosis	8/189	156/8843	0.0185921	0.337734	0.311238	ATP8A2/RAB5B/ATP2A2/MAPK1/XKR7/XKR4/ODC1/PTPN11	8
hsa01524	Platinum drug resistance	5/189	75/8843	0.02188	0.337734	0.311238	CASP8/BRCA1/APAF1/MAPK1/POLH	5
hsa04918	Thyroid hormone synthesis	5/189	75/8843	0.02188	0.337734	0.311238	ATP1A2/GSR/CREB3L2/ADCY8/HSP90B1	5
hsa04024	cAMP signaling pathway	10/189	226/8843	0.0230577	0.337734	0.311238	ATP1A2/GABBR2/DRD2/EDN3/ATP2A2/CREB3L2/MAPK1/ADCY8/ACOX1/HTR6	10
hsa05161	Hepatitis B	8/189	163/8843	0.0235037	0.337734	0.311238	CASP8/APAF1/TGFBR2/CREB3L2/MAPK1/GRB2/STAT5B/JAK1	8
hsa04068	FoxO signaling pathway	7/189	133/8843	0.0237625	0.337734	0.311238	CCNG2/FOXO3/TGFBR2/USP7/MAPK1/GRB2/SOD2	7
hsa05220	Chronic myeloid leukemia	5/189	77/8843	0.0242149	0.337734	0.311238	TGFBR2/MAPK1/GRB2/STAT5B/PTPN11	5
hsa04350	TGF-beta signaling pathway	6/189	108/8843	0.0279854	0.353442	0.325714	NCOR1/TGFBR2/CUL1/MAPK1/TGIF1/SMURF1	6
hsa01521	EGFR tyrosine kinase inhibitor resistance	5/189	80/8843	0.0280086	0.353442	0.325714	FOXO3/MAPK1/NRG2/GRB2/JAK1	5
hsa05134	Legionellosis	4/189	56/8843	0.0313378	0.370544	0.341475	CASP8/APAF1/RAB1A/SAR1A	4
hsa04146	Peroxisome	5/189	83/8843	0.0321605	0.370544	0.341475	ABCD4/SLC25A17/ACOX1/SOD2/PEX3	5
hsa04260	Cardiac muscle contraction	5/189	87/8843	0.0382668	0.37683	0.347267	ATP1A2/CACNG3/ATP2A2/SLC8A2/TNNT2	5
hsa03082	ATP-dependent chromatin remodeling	6/189	117/8843	0.0391758	0.37683	0.347267	YY1/RBBP4/ARID1B/BCL7B/BRD7/SMARCA2	6
hsa04723	Retrograde endocannabinoid signaling	7/189	149/8843	0.0404677	0.37683	0.347267	MAPK1/GABRP/CACNA1A/ADCY8/NDUFB9/NAPEPLD/GABRA6	7
hsa05207	Chemical carcinogenesis - receptor activation	9/189	215/8843	0.040974	0.37683	0.347267	CREB3L2/MAPK1/NOTCH2/CACNA1A/GRB2/ADCY8/AIPL1/STAT5B/HSP90B1	9
hsa04727	GABAergic synapse	5/189	89/8843	0.0415685	0.37683	0.347267	GABBR2/GABRP/CACNA1A/ADCY8/GABRA6	5
hsa05032	Morphine addiction	5/189	91/8843	0.0450377	0.37683	0.347267	GABBR2/GABRP/CACNA1A/ADCY8/GABRA6	5
hsa04152	AMPK signaling pathway	6/189	122/8843	0.0464691	0.37683	0.347267	ADIPOR1/FOXO3/CREB3L2/PPP2R2C/RAB10/ADIPOR2	6
