# Supplementary material for: 5-hydroxymethylcytosines from circulating cell-free DNA as noninvasive prognostic markers for gastric cancer
Source: PLoS One. 2025 Nov 20;20(11):e0335654. doi: 10.1371/journal.pone.0335654 (PMC12633862; doi:10.1371/journal.pone.0335654)
Supplement: S2 Table — (XLSX) [file pone.0335654.s002.xlsx]

## Sheet: Sheet1
Supplementary Table S2 Top 10 enriched terms of each gene function module of GO analysis
ID	Description	GeneRatio	BgRatio	pvalue	p.adjust	qvalue	geneID	Count	Function
GO:1902495	transmembrane transporter complex	16/393	322/19559	0.000860382	0.15261	0.139779	ATP1A2/ABCD4/KCNIP1/ATP12A/SCN3B/SCN5A/CACNG3/KCNIP4/GABRP/CACNA1A/SCNN1B/MICU1/SCN10A/TRPC7/GABRA6/DPP10	16	CC
GO:0071782	endoplasmic reticulum tubular network	4/393	22/19559	0.000881389	0.15261	0.139779	ATL3/RAB10/STIM1/REEP1	4	CC
GO:1990351	transporter complex	16/393	330/19559	0.00111293	0.15261	0.139779	ATP1A2/ABCD4/KCNIP1/ATP12A/SCN3B/SCN5A/CACNG3/KCNIP4/GABRP/CACNA1A/SCNN1B/MICU1/SCN10A/TRPC7/GABRA6/DPP10	16	CC
GO:0034706	sodium channel complex	4/393	26/19559	0.00169077	0.15261	0.139779	SCN3B/SCN5A/SCNN1B/SCN10A	4	CC
GO:0098827	endoplasmic reticulum subcompartment	4/393	26/19559	0.00169077	0.15261	0.139779	ATL3/RAB10/STIM1/REEP1	4	CC
GO:0016580	Sin3 complex	3/393	13/19559	0.00198194	0.15261	0.139779	NCOR1/RBBP4/PHF12	3	CC
GO:0070822	Sin3-type complex	3/393	16/19559	0.00371102	0.209092	0.191513	NCOR1/RBBP4/PHF12	3	CC
GO:0071437	invadopodium	3/393	16/19559	0.00371102	0.209092	0.191513	ITGA3/SVIL/ACTR2	3	CC
GO:0001518	voltage-gated sodium channel complex	3/393	17/19559	0.00443971	0.209092	0.191513	SCN3B/SCN5A/SCN10A	3	CC
GO:0000118	histone deacetylase complex	6/393	77/19559	0.00452581	0.209092	0.191513	NCOR1/ANP32E/RBBP4/RERE/PHF12/NRIP1	6	CC
GO:0046966	thyroid hormone receptor binding	5/386	30/18352	0.000370545	0.129794	0.120125	NCOR1/GTF2H1/GTF2B/THRAP3/NSD1	5	MF
GO:0051219	phosphoprotein binding	8/386	85/18352	0.000418018	0.129794	0.120125	PTPN5/PAFAH1B1/MAPK1/YWHAE/GRB2/THRAP3/RTF1/PTPN11	8	MF
GO:0045309	protein phosphorylated amino acid binding	6/386	53/18352	0.000829981	0.171806	0.159007	PTPN5/MAPK1/YWHAE/GRB2/RTF1/PTPN11	6	MF
GO:0005261	cation channel activity	16/386	334/18352	0.00199496	0.190574	0.176376	P2RX3/OTOP1/SLC24A2/KCNIP1/SCN3B/SCN5A/CACNG3/TMEM63C/KCNK16/KCNIP4/CACNA1A/SCNN1B/SCN10A/ASIC2/TRPC7/TMC2	16	MF
GO:0005216	ion channel activity	19/386	431/18352	0.00205428	0.190574	0.176376	P2RX3/OTOP1/CLCA4/SLC24A2/KCNIP1/SCN3B/SCN5A/CACNG3/TMEM63C/KCNK16/KCNIP4/GABRP/CACNA1A/SCNN1B/SCN10A/ASIC2/TRPC7/GABRA6/TMC2	19	MF
GO:0022836	gated channel activity	16/386	337/18352	0.00218222	0.190574	0.176376	P2RX3/CLCA4/KCNIP1/SCN3B/SCN5A/CACNG3/TMEM63C/KCNK16/KCNIP4/GABRP/CACNA1A/SCNN1B/SCN10A/ASIC2/GABRA6/TMC2	16	MF
GO:0005272	sodium channel activity	5/386	44/18352	0.00221995	0.190574	0.176376	SCN3B/SCN5A/SCNN1B/SCN10A/ASIC2	5	MF
GO:0008188	neuropeptide receptor activity	5/386	45/18352	0.00245506	0.190574	0.176376	TACR1/GPR139/NPSR1/TACR3/SORCS3	5	MF
GO:0003714	transcription corepressor activity	11/386	194/18352	0.00276315	0.190657	0.176454	HNRNPU/NCOR1/SPEN/RYBP/RERE/CIR1/PHF12/BRD7/NRIP1/NSD1/APEX1	11	MF
GO:0051427	hormone receptor binding	10/386	177/18352	0.00434414	0.246313	0.227963	TRIM68/NCOR1/GTF2H1/GTF2B/STAT5B/THRAP3/PTPN11/NRIP1/JAK1/NSD1	10	MF
GO:0015931	nucleobase-containing compound transport	16/376	261/18866	7.45423e-05	0.0999843	0.0942403	SNUPN/POM121L2/HNRNPU/SLC25A17/RIPK1/RBM8A/IGF2BP1/TGFBR2/AHCTF1/SEH1L/SLBP/SMG6/ARC/SLC33A1/RBFOX1/ATXN2	16	BP
GO:0061337	cardiac conduction	11/376	148/18866	0.000190402	0.0999843	0.0942403	ATP1A2/KCNIP1/SCN3B/SCN5A/CACNG3/ATP2A2/YWHAE/KCNIP4/SCN10A/STIM1/SLC8A2	11	BP
GO:0050657	nucleic acid transport	13/376	200/18866	0.000196517	0.0999843	0.0942403	SNUPN/POM121L2/HNRNPU/RBM8A/IGF2BP1/TGFBR2/AHCTF1/SEH1L/SLBP/SMG6/ARC/RBFOX1/ATXN2	13	BP
GO:0050658	RNA transport	13/376	200/18866	0.000196517	0.0999843	0.0942403	SNUPN/POM121L2/HNRNPU/RBM8A/IGF2BP1/TGFBR2/AHCTF1/SEH1L/SLBP/SMG6/ARC/RBFOX1/ATXN2	13	BP
GO:0008016	regulation of heart contraction	15/376	256/18866	0.000204091	0.0999843	0.0942403	ATP1A2/KCNIP1/SCN3B/SCN5A/DRD2/CACNG3/EDN3/ATP2A2/YWHAE/KCNIP4/SCN10A/STIM1/TACR3/SLC8A2/TNNT2	15	BP
GO:0060047	heart contraction	16/376	287/18866	0.00022289	0.0999843	0.0942403	ATP1A2/KCNIP1/SCN3B/SCN5A/DRD2/CACNG3/EDN3/ATP2A2/YWHAE/KCNIP4/SCN10A/STIM1/SGCG/TACR3/SLC8A2/TNNT2	16	BP
GO:0051236	establishment of RNA localization	13/376	203/18866	0.000227442	0.0999843	0.0942403	SNUPN/POM121L2/HNRNPU/RBM8A/IGF2BP1/TGFBR2/AHCTF1/SEH1L/SLBP/SMG6/ARC/RBFOX1/ATXN2	13	BP
GO:0060628	regulation of ER to Golgi vesicle-mediated transport	4/376	16/18866	0.000233721	0.0999843	0.0942403	TBC1D20/RNF139/SAR1A/RINT1	4	BP
GO:0035637	multicellular organismal signaling	13/376	206/18866	0.000262445	0.0999843	0.0942403	P2RX3/ATP1A2/KCNIP1/SCN3B/SCN5A/PAFAH1B1/CACNG3/ATP2A2/YWHAE/KCNIP4/SCN10A/STIM1/SLC8A2	13	BP
GO:0006403	RNA localization	14/376	236/18866	0.000291099	0.0999843	0.0942403	SNUPN/POM121L2/HNRNPU/YY1/RBM8A/IGF2BP1/TGFBR2/AHCTF1/SEH1L/SLBP/SMG6/ARC/RBFOX1/ATXN2	14	BP
