# Supplementary material for: 5-hydroxymethylcytosines from circulating cell-free DNA as noninvasive prognostic markers for gastric cancer
Source: PLoS One. 2025 Nov 20;20(11):e0335654. doi: 10.1371/journal.pone.0335654 (PMC12633862; doi:10.1371/journal.pone.0335654)
Supplement: S1 File — (XLSX) [file pone.0335654.s003.xlsx]

## Sheet: clinical data
Raw data of survival information
Sample ID	SequenceID	TNM stage	Survival time(month)	Status	Chemotherapy
SEQ22080	KYFW224	3	37	0	Yes
SEQ22079	KYFW221	2	64	0	Yes
SEQ23987	KYFW389	3	64	0	Yes
SEQ24104	KYFW430	1	32	0	No
SEQ22101	KYFW215	3	24	1	No
SEQ24110	KYFW415	3	33	0	Yes
SEQ24025	KYFW416	3	35	0	Yes
SEQ24113	KYFW423	2	54	0	No
SEQ23996	KYFW391	3	64	0	No
SEQ23986	KYFW399	3	67	0	No
SEQ23990	KYFW409	2	40	0	Yes
SEQ22075	KYFW217	3	55	0	Yes
SEQ24123	KYFW394	2	66	0	No
SEQ22074	KYFW222	2	52	0	No
SEQ24036	KYFW417	1	63	0	No
SEQ23984	KYFW384	1	55	0	No
SEQ22076	KYFW218	1	58	0	No
SEQ24125	KYFW382	1	47	0	Yes
SEQ22057	KYFW223	1	64	0	No
SEQ24121	KYFW413	3	31	0	Yes
SEQ23992	KYFW393	2	64	0	Yes
SEQ24114	KYFW425	3	26	0	No
SEQ22078	KYFW220	1	65	0	No
SEQ24119	KYFW390	2	63	0	Yes
SEQ24042	KYFW410	3	32	0	Yes
SEQ23976	KYFW388	1	59	0	No
SEQ23983	KYFW396	2	65	0	Yes
SEQ23923	KYFW379	3	54	0	Yes
SEQ23980	KYFW406	1	67	0	No
SEQ24023	KYFW412	3	14	1	No
SEQ23991	KYFW407	1	67	0	No
SEQ23977	KYFW403	2	66	0	Yes
SEQ23998	KYFW408	3	70	0	Yes
SEQ23982	KYFW405	2	67	0	No
SEQ23979	KYFW398	3	34	0	Yes
SEQ23997	KYFW385	3	20	1	No
SEQ23940	KYFW381	1	49	0	No
SEQ23989	KYFW387	2	64	0	Yes
SEQ24098	KYFW422	3	63	0	Yes
SEQ24045	KYFW411	3	44	1	No
SEQ22077	KYFW219	2	18	1	No
SEQ22104	KYFW216	3	28	1	Yes
SEQ23988	KYFW392	2	38	1	No
SEQ23994	KYFW383	3	21	1	No
SEQ24095	KYFW424	3	9	1	Yes
SEQ23985	KYFW397	3	14	1	No
SEQ24039	KYFW414	3	14	1	Yes
SEQ23931	KYFW380	3	16	1	Yes
SEQ23975	KYFW386	3	14	1	No
SEQ24124	KYFW400	3	8	1	No
SEQ24126	KYFW395	3	8	1	No
